# Supplementary material for: The PTSNtr-KdpDE-KdpFABC Pathway Contributes to Low Potassium Stress Adaptation and Competitive Nodulation of Sinorhizobium fredii
Source: mBio. 2022 May 2;13(3):e03721-21. doi: 10.1128/mbio.03721-21 (PMC9239096; doi:10.1128/mbio.03721-21)
Supplement: TABLE S5 [file mbio.03721-21-s0008.xlsx]

## Sheet: Sheet1
Table S5 Strains and plasmids used in this work.
Strain or plasmid	Description	Reference
E. coli
DH5α	F- φ80lacZ△M15△(lacZYA-argF) U169 deoR recA1 endA1 hsdR17(rk-mk+) phoA supE44 λ-thi-1 gyrA96 relA1
BL21 (DE3)	F-ompT gal dcm lon hsdSB (rB-mB-) λ (DE3 [lacI lacUV5-T7 gene 1 ind1 sam7 nin5])
Sinorhizobium fredii
CCBAU45436	CCBAU45436 wild type, NAr Tmpr	Tian et al. 2012
ptsP	CCBAU45436 △ptsP, NAr Tmpr	Li et al. 2016
ptsO	CCBAU45436 △ptsO, NAr Tmpr	Li et al. 2016
ptsN1	CCBAU45436 △ptsN1, NAr Tmpr	Li et al. 2016
ptsPN1	CCBAU45436 △ptsP, △ptsN1, NAr Tmpr	Li et al. 2016
ptsPkdpBC	CCBAU45436 △kdpBkdpC,△ptsP, NAr, Tmpr	This study
ptsOkdpBC	CCBAU45436 △kdpBkdpC,△ptsO, NAr, Tmpr	This study
ptsPkdpDE	CCBAU45436 △kdpDkdpE,△ptsP, NAr, Tmpr	This study
ptsOkdpDE	CCBAU45436 △kdpDkdpE,△ptsO, NAr, Tmpr	This study
kdpBC	CCBAU45436 △kdpBkdpC, NAr, Tmpr	This study
kdpDE	CCBAU45436 △kdpDkdpE, NAr, Tmpr	This study
ptsN2	CCBAU45436 △ ptsN2, NAr, Tmpr	This study
ptsN3	CCBAU45436 △ptsN3, NAr, Tmpr,	This study
ptsN12	CCBAU45436 △ ptsN12, NAr, Tmpr	This study
ptsN13	CCBAU45436 △ ptsN13, NAr, Tmpr	This study
ptsN123	CCBAU45436 △ ptsN123, NAr, Tmpr	This study
ptsN23	CCBAU45436 △ ptsN23, NAr, Tmpr	This study
ptsPN12	CCBAU45436 △ptsP, △ptsN12, NAr, Tmpr	This study
ptsN1(H66A)	CCBAU45436 △ptsN1::pVO155::ptsN1-H66A, NAr, Tmpr, Kmr	This study
ptsN1(H66E)	CCBAU45436 △ptsN1::pVO155::ptsN1-H66E, NAr, Tmpr, Kmr	This study
ptsN1.c	CCBAU45436 △ptsN1::pVO155::ptsN1, NAr, Tmpr, Kmr	This study
Saccharomyces cerevisiae
AH109	MATa trp1-901 leu2-3,112 ura3-53 his3-200 gal4Δ gal80ΔLYS2::GAL1UAS-GAL1TATA-HIS3 GAL2UAS-GAL1TATA-ADE2 URA3::MEL1UAS-MEL1TATA-lacZ MEL1
Plasmids
pRK2013	Helper plasmid, tra+ Kmr	Ditta et al. 1980
pVO155	pUC119 derivative for insertion into genome, Kmr Ampr	Oke & Long 1999
pVO155::ptsN1-H66A	pVO155 containing ptsN1 gene with point mutant H66A, Kmr	This study
pVO155::ptsN1-H66E	pVO155 containing ptsN1 gene with point mutant H66E, Kmr	This study
pVO155::ptsN1	pVO155 containing ptsN1 gene , Kmr	This study
pJQ200SK	P15A origin from pACYC184; lacZ sacB traJ, Genr	Quandt & Hynes 1993
pGADT7	pGADT7 AD vector with T7 promoter between the GAL4 AD and the epitope label, Ampr	LOU Huiqiang Lab
pGBKT7	pGADT7 DNA-BD vector with T7 promoter between GAL4 DNA-BD and the epitope label, Kmr	LOU Huiqiang Lab
pGADT7-T	pGADT7 vector fusion of the SV40 large T-antigen, Ampr	Clontech
pGBKT7-53	pGBKT7 vector fusion of the murine p53 protein, Kmr	Clontech
pGADT7-KdpD	pGADT7 containing kdpD gene, Ampr	This study
pGBKT7-PtsN1	pGADT7 containing ptsN1 gene, Kmr	This study
pGBKT7-PtsN2	pGADT7 containing ptsN2 gene, Kmr	This study
pGBKT7-PtsN3	pGADT7 containing ptsN3 gene, Kmr	This study
pGBKT7-PtsN1(H66A)	pGADT7 containing ptsN1 gene with point mutant H66A, Kmr	This study
pGBKT7-PtsN1(H66E)	pGADT7 containing ptsN1 gene with point mutant H66E, Kmr	This study
pGBKT7-KdpE	pGADT7 containing kdpE gene, Kmr	This study
pGADT7-KdpD-A	pGADT7 containing KdpD potein KdpD domain, Ampr	This study
pGADT7-KdpD-B	pGADT7 containing KdpD potein KdpD and Usp domain, Ampr	This study
pGADT7-KdpD-C	pGADT7 containing KdpD potein KdpD , Usp and transmembrane domain, Ampr	This study
pGADT7-KdpD-D	pGADT7 containing KdpD potein KdpD , Usp , transmembrane and GAF domain, Ampr	This study
pGADT7-KdpD-E	pGADT7 containing KdpD potein KdpD , Usp , transmembrane, GAF and HisKA domain, Ampr	This study
pGADT7-KdpD-F	pGADT7 containing KdpD potein Usp , transmembrane, GAF, HisKA and HATPase domain, Ampr	This study
pGADT7-KdpD-G	pGADT7 containing KdpD potein Usp , transmembrane and GAF domain, Ampr	This study
pGADT7-KdpD-H	pGADT7 containing KdpD potein Usp and transmembrane domain, Ampr	This study
pGADT7-KdpD-I	pGADT7 containing KdpD potein Usp domain, Ampr	This study
pGADT7-KdpD-J	pGADT7 containing KdpD potein GAF, HisKA and HATPase domain, Ampr	This study
pGADT7-KdpD-K	pGADT7 containing KdpD potein GAF and HisKA domain, Ampr	This study
pGADT7-KdpD-L	pGADT7 containing KdpD potein GAF domain, Ampr	This study
pGADT7-KdpD-M	pGADT7 containing KdpD potein HisKA and HATPase domain, Ampr	This study
pGADT7-KdpD-N	pGADT7 containing KdpD potein HisKA domain, Ampr	This study
pGADT7-KdpD-O	pGADT7 containing KdpD potein HATPase domain, Ampr	This study
pGADT7-GAF(T498G)	pGADT7 containing KdpD GAF domain with point mutant KdpD T498G, Ampr	This study
pGADT7-GAF(R500A)	pGADT7 containing KdpD GAF domain with point mutant KdpD R500A, Ampr	This study
pGADT7-GAF(Q502G)	pGADT7 containing KdpD GAF domain with point mutant KdpD Q502G, Ampr	This study
pGADT7-GAF(D517F)	pGADT7 containing KdpD GAF domain with point mutant KdpD D517F, Ampr	This study
pGADT7-GAF(K523A)	pGADT7 containing KdpD GAF domain with point mutant KdpD K523A, Ampr	This study
pGADT7-GAF(Q541F)	pGADT7 containing KdpD GAF domain with point mutant KdpD Q541F, Ampr	This study
pGADT7-GAF(D570G)	pGADT7 containing KdpD GAF domain with point mutant KdpD D570G, Ampr	This study
pGADT7-GAF(T571A)	pGADT7 containing KdpD GAF domain with point mutant KdpD T571A, Ampr	This study
pGADT7-GAF(R588L)	pGADT7 containing KdpD GAF domain with point mutant KdpD R588L, Ampr	This study
pGADT7-GAF(R592A)	pGADT7 containing KdpD GAF domain with point mutant KdpD R592A, Ampr	This study
pGADT7-GAF(K601P)	pGADT7 containing KdpD GAF domain with point mutant KdpD K601P, Ampr	This study
pGADT7-GAF(T629I)	pGADT7 containing KdpD GAF domain with point mutant KdpD T629I, Ampr	This study
pGADT7-GAF(D641L)	pGADT7 containing KdpD GAF domain with point mutant KdpD D641L, Ampr	This study
pGADT7-GAF(Q642L)	pGADT7 containing KdpD GAF domain with point mutant KdpD Q642L, Ampr	This study
pGADT7-GAF(D666A)	pGADT7 containing KdpD GAF domain with point mutant KdpD D666A, Ampr	This study
pGADT7-GAF(R669G)	pGADT7 containing KdpD GAF domain with point mutant KdpD R669G, Ampr	This study
pGEX4T-1	Bacterial expression vector with GST, Ampr	GE Healthcare
pMAL-c5x	Bacterial expression vector with MBP, Ampr	WU Weihua Lab
pET-28a(+)	Bacterial expression vector with T7 promoter, Kmr	Novagen, Germany
GAF-3 X Flag	pET-28a(+) expression vector containing kdpD GAF and 3 X Flag peptide in BL21(DE3), Kmr	This study
GAF(D517F)-3 X Flag	pET-28a(+) expression vector containing kdpD(D517F) and 3 X Flag peptide in BL21(DE3), Kmr	This study
PtsN1-GST	pGEX-4T-1 expression vector containing ptsN1 gene in BL21(DE3), Ampr	This study
PtsN2-GST	pGEX-4T-1 expression vector containing ptsN2 gene in BL21(DE3), Ampr	This study
KdpE-MBP	pMAL-c5x expression vector containing kdpE gene in BL21(DE3), Ampr	This study
Tian CF, et al. (2012) Comparative genomics of rhizobia nodulating soybean suggests extensive recruitment of lineage-specific genes in adaptations. Proc Natl Acad Sci U S A 109(22):8629–8634.
Li YZ, et al. (2016) Genetic analysis reveals the essential role of nitrogen phosphotransferase system components in Sinorhizobium fredii CCBAU 45436 symbioses with soybean and pigeonpea plants. Appl Environ Microbiol 82(4):1305–1315.
﻿Ditta G, Stanfield S, Corbin D, Helinski DR (1980) Broad host range DNA cloning system for Gram-negative bacteria : Construction of a gene bank of Rhizobium meliloti. Proc Natl Acad Sci U S A 77(12):7347–7351.
Oke V, Long SR (1999) Bacterial genes induced within the nodule during the Rhizobium-legume symbiosis. Mol Microbiol 32(4):837–849.
Quandt J & Hynes MF (1993) Versatile suicide vectors which allow direct selection for gene replacement in Gram-negative bacteria. Gene 127(1):15-21.
