# Supplementary material for: The PTSNtr-KdpDE-KdpFABC Pathway Contributes to Low Potassium Stress Adaptation and Competitive Nodulation of Sinorhizobium fredii
Source: mBio. 2022 May 2;13(3):e03721-21. doi: 10.1128/mbio.03721-21 (PMC9239096; doi:10.1128/mbio.03721-21)
Supplement: TABLE S6 [file mbio.03721-21-s0009.xlsx]

## Sheet: Sheet1
Table S6 Primers used in this work.
Primer	DNA sequence(5’-3’)α	Description
BCUL	GCCCGGGGGATCCACTAGTATGGGTCGTTTCCTGGTCAT	For kdpBC deletion by pJQ200SK
BCUR	GGATGCTCGTGGATTTGGAC	For kdpBC deletion by pJQ200SK
BCDL	ACGAGCATCCTCTGGCATTGAACCTTGCAC	For kdpBC deletion by pJQ200SK
BCDR	CGGCCGCTCTAGAACTAGTGTCTTTCGTCGGGCATTGAT	For kdpBC deletion by pJQ200SK
DEUL	GCCCGGGGGATCCACTAGTCAACGGTCAATGTTCTGGCA	For kdpDE deletion by pJQ200SK
DEUR	CGTCGGGCATTGATAAGCAT	For kdpDE deletion by pJQ200SK
DEDL	TCAATGCCCGACGGGACCAGCCCCAATACATCA	For kdpDE deletion by pJQ200SK
DEDR	CGGCCGCTCTAGAACTAGTAAGCAGACGATATCCACCGG	For kdpDE deletion by pJQ200SK
N2UL	GCCCGGGGGATCCACTAGTGAACGGCCGATCTTCAAGAC	For ptsN2 deletion by pJQ200SK
N2UR	TCGTCAATACCGAGAGACCG	For ptsN2 deletion by pJQ200SK
N2DL	GGTATTGACGAGTAAAGGCCTGAATCCGCTG	For ptsN2 deletion by pJQ200SK
N2DR	CGGCCGCTCTAGAACTAGTGAACGATGAACCGGTACAGC	For ptsN2 deletion by pJQ200SK
N3UL	GCCCGGGGGATCCACTAGTGGCGGTAATACAAGTCCAACG	For ptsN3 deletion by pJQ200SK
N3UR	TGCTTTCCCTTTGTCGCAAG	For ptsN3 deletion by pJQ200SK
N3DL	AGGGAAAGCAAGGTGGCGGTAAGGTGAAC	For ptsN3 deletion by pJQ200SK
N3DR	CGGCCGCTCTAGAACTAGTCCGACGGAAATCACAGACAG	For ptsN3 deletion by pJQ200SK
pVO-HAEUL	CTAGGACTAGTGGATCCGTGGGACTGGGGAAT	For pVO155::ptsN1-H66A, pVO155::ptsN1-H66E and pVO155::ptsN1 plasmids by pVO155
pVO-HAUR	GAGCTTTCCTGCCGGGATGG	For pVO155::ptsN1-H66A plasmid by pVO155
pVO-HADL	CCATCCCGGCAGGAAAGCTC	For pVO155::ptsN1-H66A plasmid by pVO155
pVO-HAEDR	TGGTCGAGATCCTCTAGATCACGCGGCGTGCG	For pVO155::ptsN1-H66A, pVO155::ptsN1-H66E and pVO155::ptsN1 plasmids by pVO155
pVO-HEUR	GAGCTTTCCTTCCGGGATGG	For pVO155::ptsN1-H66E plasmid by pVO155
pVOHEDL	CCATCCCGGAAGGAAAGCTC	For pVO155::ptsN1-H66E plasmid by pVO155
KdpD-AD-L	CCATGGAGGCCAGTGAATTC ATGCCCGACGAAAGACGCGA	For pGADT7-KdpD plasmid by pGADT7
KdpD-AD-R	TGCCCACCCGGGTGGAATTCTCATGTCAGATCTTCCACAT	For pGADT7-KdpD plasmid by pGADT7
PtsN1-BK-L	TGGCCATGGAGGCCGAATTCATGGCATTGGCAGGCTTGCT	For pGBKT7-PtsN1, pGBKT7-PtsN1(H66A) and pGBKT7-PtsN1(H66E) plasmid by pGBKT7
PtsN1-BK-R	CGACGGATCCCCGGGAATTCTCACGCGGCGTGCGAGGTCG	For pGBKT7-PtsN1, pGBKT7-PtsN1(H66A) and pGBKT7-PtsN1(H66E) plasmid by pGBKT7
PtsN1H66A-R1	GAGCTTTCCTGCCGGGATGG	For pGBKT7-PtsN1(H66A) plasmid by pGBKT7
PtsN1H66A-L2	CCATCCCGGCAGGAAAGCTC	For pGBKT7-PtsN1(H66A) plasmid by pGBKT7
PtsN1H66E-R1	GAGCTTTCCTTCCGGGATGG	For pGBKT7-PtsN1(H66E) plasmid by pGBKT7
PtsN1H66E-L2	CCATCCCGGAAGGAAAGCTC	For pGBKT7-PtsN1(H66E) plasmid by pGBKT7
PtsN2-BK-L	TGGCCATGGAGGCCGAATTCATGAACATATCTGACATCCTCAC	For pGBKT7-PtsN2 plasmid by pGBKT7
PtsN2-BK-R	CGACGGATCCCCGGGAATTCTTCAGGCCTTTACCGCTTTT	For pGBKT7-PtsN2 plasmid by pGBKT7
PtsN3-BK-L	TGGCCATGGAGGCCGAATTCATGATAATCTTCAGAAACCTGCCG	For pGBKT7-PtsN3 plasmid by pGBKT7
PtsN3-BK-R	CGACGGATCCCCGGGAATTCGTCTGGCTGTGTTTCTTCATTTTT	For pGBKT7-PtsN3 plasmid by pGBKT7
KdpE-BK-L	TGGCCATGGAGGCCGAATTCATGA CAGTCTCAAACGTGAA	For pGBKT7-KdpE plasmid by pGBKT7
KdpE-BK-R	CGACGGATCCCCGGGAATTCTCAATTCTGTTCCGCTTCGC	For pGBKT7-KdpE plasmid by pGBKT7
KdpD-ABCDE-ADL	CCATGGAGGCCAGTGAATTCATGCCCGACGAAAGACGCGA	For pGADT7-KdpD-A/B/C/D/E plasmid by pGADT7
KdpD-FGHI-ADL	CCATGGAGGCCAGTGAATTCGGAGACCGTGTGCTTGTCTG	For pGADT7-KdpD-F/G/H/I plasmid by pGADT7
KdpD-JKL-ADL	CCATGGAGGCCAGTGAATTCAGCAACCTGACGGCCCGCGT	For pGADT7-KdpD-J/K/L plasmid by pGADT7
KdpD-MN-ADL	CCATGGAGGCCAGTGAATTCCGGCTGGCCGCGGAGGCCGA	For pGADT7-KdpD-M/N plasmid by pGADT7
KdpD-O-ADL	CCATGGAGGCCAGTGAATTCGTGATTGAAATGCCTCCGGA	For pGADT7-KdpD-O plasmid by pGADT7
KdpD-EKN-ADR	TGCCCACCCGGGTGGAATTCCACCGTCTTGTGCCGTGCCA	For pGADT7-KdpD-E/K/N plasmid by pGADT7
KdpD-DGL-ADR	TGCCCACCCGGGTGGAATTCGAGAGCGGAACGAAGCCTGT	For pGADT7-KdpD-D/G/L plasmid by pGADT7
KdpD-CH-ADR	TGCCCACCCGGGTGGAATTCGCTCGCAGTGACGGCGACTA	For pGADT7-KdpD-C/H plasmid by pGADT7
KdpD-BI-ADR	TGCCCACCCGGGTGGAATTCCTGAAGCTTGAACTGCCGTG	For pGADT7-KdpD-B/I plasmid by pGADT7
KdpD-A-ADR	TGCCCACCCGGGTGGAATTCCGCCGCCCAGGGACCCGGGA	For pGADT7-KdpD-A plasmid by pGADT7
KdpD-FJMO-ADR	TGCCCACCCGGGTGGAATTCTCATGTCAGATCTTCCACAT	For pGADT7-KdpD-F/J/M/O plasmid by pGADT7
KdpD GAF-ADL	CCATGGAGGCCAGTGAATTCAGCAACCTGACGGCCCGCGT	For point mutants of KdpD GAF domain by pGADT7
KdpD GAF-ADR	TGCCCACCCGGGTGGAATTCGAGAGCGGAACGAAGCCTGT	For point mutants of KdpD GAF domain by pGADT7
T498G-AD-L	CCATGGAGGCCAGTGAATTCAGCAACCTGGGTGCCCGCGT	For pGADT7-GAF(T498G) plasmid by pGADT7
R500A-AD-L	CCATGGAGGCCAGTGAATTCAGCAACCTGACGGCCGCTGT	For pGADT7-GAF(R500A) plasmid by pGADT7
Q502G-AD-L	CCATGGAGGCCAGTGAATTCAGCAACCTGACGGCCCGCGTCGGTCGCCA	For pGADT7-GAF(Q502G) plasmid by pGADT7
D517F-AD-R1	AGAGAAACTCCGTCGTCCTGGCGCGCT	For pGADT7-GAF(D517F) plasmid by pGADT7
D517F-AD-L2	AGCGCGCCAGGACGACGGAGTTTCTCT	For pGADT7-GAF(D517F) plasmid by pGADT7
K523A-AD-R1	AGCTTAGCCGCGAAGAGATA	For pGADT7-GAF(K523A) plasmid by pGADT7
K523A-AD-L2	TATCTCTTCGCGGCTAAGCT	For pGADT7-GAF(K523A) plasmid by pGADT7
Q541F-AD-R1	GACGCGACAAAATGGGCGGT	For pGADT7-GAF(Q541F) plasmid by pGADT7
Q541F-AD-L2	ACCGCCCATTTTGTCGCGTC	For pGADT7-GAF(Q541F) plasmid by pGADT7
D570G-AD-R1	TCGACGAGCGTACCGTCGGG	For pGADT7-GAF(D570G) plasmid by pGADT7
D570G-AD-L2	CCCGACGGTACGCTCGTCGA	For pGADT7-GAF(D570G) plasmid by pGADT7
T571A-AD-R1	TCGACGAGAGCATCGTCGGG	For pGADT7-GAF(T571A) plasmid by pGADT7
T571A-AD-L2	CCCGACGATGCTCTCGTCGA	For pGADT7-GAF(T571A) plasmid by pGADT7
R588L-AD-R1	ACCCGCCGGAAGATCGTTTT	For pGADT7-GAF(R588L) plasmid by pGADT7
R588L-AD-L2	AAAACGATCTTCCGGCGGGT	For pGADT7-GAF(R588L) plasmid by pGADT7
R592A-AD-R1	GTCGGCGCCAGCACCCGCCG	For pGADT7-GAF(R592A) plasmid by pGADT7
R592A-AD-L2	CGGCGGGTGCTGGCGCCGAC	For pGADT7-GAF(R592A) plasmid by pGADT7
K601P-AD-R1	TAAAGACGAGGGGCTCCCGG	For pGADT7-GAF(K601P) plasmid by pGADT7
K601P-AD-L2	CCGGGAGCCCCTCGTCTTTA	For pGADT7-GAF(K601P) plasmid by pGADT7
T629I-AD-R1	TGTTCCGGAATCAACAACGG	For pGADT7-GAF(T629I) plasmid by pGADT7
T629I-AD-L2	CCGTTGTTGATTCCGGAACA	For pGADT7-GAF(T629I) plasmid by pGADT7
D641L-AD-R1	CGCAGCCTGAAGCGCCAGGG	For pGADT7-GAF(D641L) plasmid by pGADT7
D641L-AD-L2	CCCTGGCGCTTCAG GCTGCG	For pGADT7-GAF(D641L) plasmid by pGADT7
Q642L-AD-R1	GCCAGCGCAGCAAGGTCCGC	For pGADT7-GAF(Q642L) plasmid by pGADT7
Q642L-AD-L2	GCGGACCTTGCTGCGCTGGC	For pGADT7-GAF(Q642L) plasmid by pGADT7
D666A-AD-R	TGCCCACCCGGGTGGAATTCGAGAGCGGAACGAAGCCTAGCGGC	For pGADT7-GAF(D666A) plasmid by pGADT7
R669G-AD-R	TGCCCACCCGGGTGGAATTCGAGAGCGGAACCAAGCCTGTCGGC	For pGADT7-GAF(R669G) plasmid by pGADT7
KdpDGAF-3Flag-L1	GCGGATCCGAATTCGAGCTCAGCAACCTGACGGCCCGCGT	For GAF-3 X Flag expression vector and GAF(D517F)-3 X Flag expression vector by pET-28a(+)
KdpDGAF-3Flag-R1	CCGTCATGGTCTTTGTAGTCGAGAGCGGAACGAAGCCTGT	For GAF-3 X Flag expression vector and GAF(D517F)-3 X Flag expression vector by pET-28a(+)
KdpDGAF-3Flag-L2	ACAGGCTTCGTTCCGCTCTCGACTACAAAGACCATGACGG	For GAF-3 X Flag expression vector and GAF(D517F)-3 X Flag expression vector by pET-28a(+)
Pet-3XFlag-R2	GCAAGCTTGTCGACGGAGCTCCTTGTCATCGTC	For GAF-3 X Flag expression vector and GAF(D517F)-3 X Flag expression vector by pET-28a(+)
ptsN1-4T-L	CGCGTGGATCCCCGGAATTCGGTGGCGGTGGAAGCGCATTGGCAGGCTTGCT	For PtsN1-GST expression vector by pGEX-4T-1
ptsN1-4T-R	TCGAGTCGACCCGGGAATTCTCACGCGGCGTGCGAGGTCG	For PtsN1-GST expression vector by pGEX-4T-1
ptsN2-4T-L	CGCGTGGATCCCCGGAATTCGGTGGCGGTGGAAGCAACATATCTGACATCCT	For PtsN2-GST expression vector by pGEX-4T-1
ptsN2-4T-R	TCGAGTCGACCCGGGAATTCTTACCGCTTTTCGCCCTCCG	For PtsN2-GST expression vector by pGEX-4T-1
kdpE-MBP-L	GGAAGGATTTCACATATGGGTGGCGGTGGAAGCATGACAGTCTCAAACGT	For KdpE-MBP expression vector by pMAL-c5x
kdpE-MBP-R	GCCGCCCATGGACATATGTCAATTCTGTTCCGCTTCGC	For KdpE-MBP expression vector by pMAL-c5x
kdpB-qpcr-L	CTCCTTCCAGATCGTCATC	For kdpB qRT-PCR
kdpB-qpcr-R	ATATCGTCGCCCTTCAAG	For kdpB qRT-PCR
kup-qpcr-L	CGGTCTCATCTCGCTGAT	For kup qRT-PCR
kup-qpcr-R	GCCGTCTTCATCAACAGG	For kup qRT-PCR
trkA-qpcr-L	CGGCTTCAGCGACGATAT	For trkA qRT-PCR
trkA-qpcr-R	CTACGAGCAGTGCGAGTT	For trkA qRT-PCR
NIN-qpcr-L	TGGCGCACCATGCTAACAT	For NIN qRT-PCR
NIN-qpcr-R	GGGTGTCATGGCAATCCTTT	For NIN qRT-PCR
ENOD40-qpcr-L	AGAAAGGGGTGTGAGAGGAGAGGG	For ENOD40 qRT-PCR
ENOD40-qpcr-R	ACATGAGCAATACATAGCCATAGAGACC	For ENOD40 qRT-PCR
kdpFA-L	TCGGTGACGATCTTCCTTCT	For RT-PCR
kdpFA-R	GGATCTGAATCCATCCGTTG	For RT-PCR
kdpAB-L	ATCGTCGAGCATCTCGCCAT	For RT-PCR
kdpAB-R	GAGAATGCGAGCGTCCAGGAT	For RT-PCR
kdpBC-L	CTTCATCGGCATCAAAATGA	For RT-PCR
kdpBC-R	AGTCCGGTCAATACGGTGAG	For RT-PCR
EMAS-kdp-L3	AAAAACGTTTGCCTGGATGC	For EMSA of kdp
EMAS-kdp-L2	TGTCCTTATATCGATTCCGA	For EMSA of kdp
EMAS-kdp-L1	TCCTCCTGCGCCTCTCTCGA	For EMSA of kdp
EMAS-kdp-R	CATCTTTCCGCTCCGCGATT	For EMSA of kdp
EMAS-trkA-L	GGCTGTTTTTTCCTTGGCTC	For EMSA of trkA
EMAS-trkA-R	GGGCAATACCTGGAGCAACA	For EMSA of trkA
EMAS-kup-L	GACCCTCGGTGCGTCGCCTT	For EMSA of kup
EMAS-kup-R	GCGGCCGCCTTTTGAAGGAC	For EMSA of kup
*The sequences of pJQ200SK, pVO155, pET-28a(+), pMAL-c5x, pGADT7 or pGBKT7 are underlined; 3 X Flag sequence is in bold; linker sequence is in red; point mutations are in italic.
